# Supplementary material for: Dietary Avian Proteins Are Comparable to Soybean Proteins on the Atherosclerosis Development and Fatty Liver Disease in Apoe-Deficient Mice
Source: Nutrients. 2021 May 27;13(6):1838. doi: 10.3390/nu13061838 (PMC8227708; doi:10.3390/nu13061838)
Supplement: Supplementary file 1 [file nutrients-13-01838-s001.zip]

Archive with 1 entries (1 files):
- nutrients-1215370-supplementary.pdf
